# Supplementary material for: A Chromosome-level Reference Genome of African Oil Palm Provides Insights into Its Divergence and Stress Adaptation
Source: Genomics Proteomics Bioinformatics. 2022 Nov 24;21(3):440–54. doi: 10.1016/j.gpb.2022.11.002 (PMC10787024; doi:10.1016/j.gpb.2022.11.002)
Supplement: Supplementary Table S1 — Summary statistics of genome assemblies of oil palm, date palm, and coconut [file mmc1.xlsx]

## Sheet: Table S1
Table S1 Summary statistics of genome assemblies of oil palm, date palm, and coconut
Summary statistics	Oil palm			Date palm	Coconut
	EGv3	EG5.1	PMv6	Barhee BC4	Hainan Tall	Catigan Green Dwarf	Cn. tall	Cn. dwarf
Total sequence length (Mb)	1701	1535	1209	772	2202	2102	2394	2400
No. of scaffolds	932	40072	165	2390	113694	7998	--	--
N50 scaffold length (Mb)	112.6	1.4	76.2	4.73	0.42	0.5	--	--
Contigs length (Mb)	1701	1057	842	772.3	--	--	2394	2400
No. of contigs	4752	203120	126899	2706	--	--	2433	401
N50 contig length (Kb)	2167.6	9.33	12.352	897.2	--	--	2927	14297
Longest contig (Kb)	12,851	156.97	156.97	12,100	--	--	34251	56639
Anchored to chromosome (Mb)	1557.86	657.94	~ 1200	385.59	0	0	2394.1	2399.6
Anchored to chromosome (%)	91.6	42.86	~ 77	49.92	0	0	99.3	99.1
Oriented (%)	59.7	--	--	29.2	0	0	--	--
Repeat sequences (%)	73.7	~ 57	~ 57	52.3	74.5	78.3	83.6	84
No. of PCGs	33447	34802	34802	36162	28039	34958	29897	28111
No. of high confident PCGs	29293	26383	26383	28595	--	--	--	--
BUSCOs (%)	93.3	92.7	92.7	92.5	74.1	91.8	97.1	97.4
Note: PCGs, protein coding genes; BUSCOs, Benchmarking Universal Single-Copy Orthologs.
