# Supplementary material for: A Chromosome-level Reference Genome of African Oil Palm Provides Insights into Its Divergence and Stress Adaptation
Source: Genomics Proteomics Bioinformatics. 2022 Nov 24;21(3):440–54. doi: 10.1016/j.gpb.2022.11.002 (PMC10787024; doi:10.1016/j.gpb.2022.11.002)
Supplement: Supplementary Table S2 — Summary statistics of five high-density linkage maps, including the number of SNPs and length of each linkage group [file mmc2.xlsx]

## Sheet: Table S2
Table S2 Summary statistics of five high-density linkage maps, including the number of SNPs and length of each linkage group
Linkage groups	ts1_127x127		ts1_161x127		ts3_153x153		ts3_156x53		ts3_53x53
	Length (cM)	No. SNPs	Length (cM)	No. SNPs	Length (cM)	No. SNPs	Length (cM)	No. SNPs	Length (cM)	No. SNPs
1	130.081	1242	135.66	1991	146.09	1393	133.235	1538	112.71	1842
2	109.652	2038	145.131	2201	115.706	1422	120.449	1703	108.47	1949
3	86.298	1307	106.634	1723	184.651	995	120.625	1104	99.426	1623
4	95.537	1501	120.899	1565	110.503	1071	132.367	1119	104.639	1482
5	91.733	1262	90.165	1841	110.034	900	137.541	1167	149.778	1371
6	63.817	449	96.39	1470	109.898	640	99.603	753	103.14	1366
7	76.728	640	84.995	794	93.308	684	99.848	877	103.404	1340
8	73.556	942	84.307	828	89.567	760	96.721	933	99.501	1295
9	65.249	769	60.341	970	119.063	622	80.904	665	78.3	1278
10	67.653	1190	70.834	825	103.867	706	80.443	739	88.444	1115
11	73.509	1213	57.982	146	84.167	550	78.127	593	93.305	1097
12	59.323	703	65.408	842	87.444	510	65.903	466	85.093	1096
13	63.942	792	73.174	1005	79.824	595	78.556	671	77.55	910
14	62.816	579	64.341	946	103.564	276	62.853	343	63.184	825
15	55.313	734	63.825	946	77.58	468	66.291	482	65.029	652
16	29.276	230	53.56	617	109.79	476	64.567	480	41.87	340
Sum	1204.48	15591	1373.65	18710	1725.06	12068	1518.03	13633	1473.84	19581
Note: SNPs, single nucleotide polymorphisms.
