# Supplementary material for: A Chromosome-level Reference Genome of African Oil Palm Provides Insights into Its Divergence and Stress Adaptation
Source: Genomics Proteomics Bioinformatics. 2022 Nov 24;21(3):440–54. doi: 10.1016/j.gpb.2022.11.002 (PMC10787024; doi:10.1016/j.gpb.2022.11.002)
Supplement: Supplementary Table S3 — Summary statistics of SNPs that are mapped to contigs and genomic sequences that are anchored onto the linkage maps and oriented [file mmc3.xlsx]

## Sheet: Table S3
Table S3 Summary statistics of SNPs that are mapped to contigs and genomic sequences that are anchored onto the linkage maps and oriented
	Anchored	Oriented	Unplaced
Markers (unique)	60989	53506	88
Markers per Mb	39.1	52.7	0.6
N50 scaffolds	416	323	4
Scaffolds	1589	812	916
Scaffolds with 1 marker	121	0	13
Scaffolds with 2 markers	95	12	19
Scaffolds with 3 markers	104	19	0
Scaffolds with >=4 markers	1269	781	5
Total bases	1,557,861,116 (91.6%)	1,015,291,149 (59.7%)	143,294,091 (8.4%)
