# Supplementary material for: A Chromosome-level Reference Genome of African Oil Palm Provides Insights into Its Divergence and Stress Adaptation
Source: Genomics Proteomics Bioinformatics. 2022 Nov 24;21(3):440–54. doi: 10.1016/j.gpb.2022.11.002 (PMC10787024; doi:10.1016/j.gpb.2022.11.002)
Supplement: Supplementary Table S4 — Genomic sequences anchored onto 16 linkage groups/pseudochromosomes of the African oil palm genome [file mmc4.xlsx]

## Sheet: Table S4
Table S4 Genomic sequences anchored onto 16 linkage groups/pseudochromosomes of the African oil palm genome
Chr	Length (bp)
chr1	122678310
chr2	160148325
chr3	111579804
chr4	125236727
chr5	118156603
chr6	112596000
chr7	129128294
chr8	108908393
chr9	91792426
chr10	75785147
chr11	100442055
chr12	75904368
chr13	71046359
chr14	53158166
chr15	63673693
chr16	37783746
Note: chr, chromosome.
