# Supplementary material for: A Chromosome-level Reference Genome of African Oil Palm Provides Insights into Its Divergence and Stress Adaptation
Source: Genomics Proteomics Bioinformatics. 2022 Nov 24;21(3):440–54. doi: 10.1016/j.gpb.2022.11.002 (PMC10787024; doi:10.1016/j.gpb.2022.11.002)
Supplement: Supplementary Table S5 — Completeness of oil genome assemblies assessed by BUSCO [file mmc5.xlsx]

## Sheet: Table S5
Table S5 Completeness of oil genome assemblies assessed by BUSCO
BUSCO scores	EGv3	EG5.1
Complete BUSCOs (C)	1344 (93.3%)	1335 (92.7%)
Complete and single-copy BUSCOs (S)	1208 (83.9%)	1215 (84.4%)
Complete and duplicated BUSCOs (D)	136 (9.4%)	120 (8.3%)
Fragmented BUSCOs (F)	36 (2.5%)	39 (2.7%)
Missing BUSCOs (M)	60 (4.2%)	66 (4.6%)
Total BUSCO groups searched	1440	1440
