# Supplementary material for: A Chromosome-level Reference Genome of African Oil Palm Provides Insights into Its Divergence and Stress Adaptation
Source: Genomics Proteomics Bioinformatics. 2022 Nov 24;21(3):440–54. doi: 10.1016/j.gpb.2022.11.002 (PMC10787024; doi:10.1016/j.gpb.2022.11.002)
Supplement: Supplementary Table S6 — Summary statistics of transposable elements in the African oil palm genome [file mmc6.xlsx]

## Sheet: Table S6
Table S6 Summary statistics of transposable elements in the African oil palm genome
Repeats	No. elements	Length (bp)	Percentage
SINEs	3184	410793	0.0002
LINEs	25337	18360563	0.0108
LTR elements	419364	949150783	0.5579
DNA elements	144122	96035569	0.0564
Unclassified	370601	176584440	0.1038
Total interspersed repeats	962608	1240542148	0.7292
Small RNA	647	423936	0.0002
Satellites	7736	2317990	0.0014
Simple repeats	259530	20781946	0.0122
Low complexity	46130	2442993	0.0014
Note: SINEs, short interspersed elements; LINEs, long interspersed elements; LTR, long terminal repeat.
