# Supplementary material for: A Chromosome-level Reference Genome of African Oil Palm Provides Insights into Its Divergence and Stress Adaptation
Source: Genomics Proteomics Bioinformatics. 2022 Nov 24;21(3):440–54. doi: 10.1016/j.gpb.2022.11.002 (PMC10787024; doi:10.1016/j.gpb.2022.11.002)
Supplement: Supplementary Table S7 — Summary statistics of LTR retrotransposon superfamilies in the African oil palm genome and date palm genome [file mmc7.xlsx]

## Sheet: Table S7
Table S7 Summary statistics of LTR retrotransposon superfamilies in the African oil palm and date palm genome
LTR	Oil palm (%)	Date palm (%)
uncharacterized	0.0432124	0.0550307
Cassandra	0	0.00477155
Caulimovirus	0.11214	0.0955955
Copia	39.4572	24.0041
DIRS	0	0.0073908
ERV1	0.155719	0.0252649
Gypsy	17.1902	12.7768
Ngaro	0.479653	0.0316941
Pao	0.0215648	0.0632633
