# Supplementary material for: A Chromosome-level Reference Genome of African Oil Palm Provides Insights into Its Divergence and Stress Adaptation
Source: Genomics Proteomics Bioinformatics. 2022 Nov 24;21(3):440–54. doi: 10.1016/j.gpb.2022.11.002 (PMC10787024; doi:10.1016/j.gpb.2022.11.002)
Supplement: Supplementary Table S8 — RNA sequencing samples used to examine homologous gene expressions in African oil palm genome [file mmc8.xlsx]

## Sheet: Table S8
Table S8 RNA sequencing samples used to examine homologous gene expressions in African oil palm genome
Samples	Reads	Length	Uniquely mapped	Multiply mapped
KD1.5	18241977	2×100	0.9478	0.0522
KD2.5	17710381	2×100	0.8726	0.1273
KD3.5	13444004	2×100	0.8259	0.1741
MD1.5	18918428	2×100	0.9358	0.0642
MD2.5	15424280	2×100	0.9182	0.0817
MD3.5	11912025	2×100	0.7288	0.2712
MD4.5	17730260	2×100	0.9332	0.0667
MD5.5	18117903	2×100	0.947	0.0529
Flower_female	22188214	2×100	0.7782	0.2218
Flower_male	29871528	2×100	0.8501	0.1498
Leaf	23733515	2×100	0.9223	0.0777
Root	104415986	2×75	0.7354	0.2646
Note: KD1.5, KD2.5, and KD3.5 indicate kernel samples at 1.5, 2.5, and 3.5 months after fertilization, respectively, while MD1.5, MD2.5, MD3.5, MD4.5, and MD5.5 indicate mesocarp samples at 1.5, 2.5, 3.5, 4.5, and 5.5 months after fertilization, respectively.
