# Supplementary material for: A Chromosome-level Reference Genome of African Oil Palm Provides Insights into Its Divergence and Stress Adaptation
Source: Genomics Proteomics Bioinformatics. 2022 Nov 24;21(3):440–54. doi: 10.1016/j.gpb.2022.11.002 (PMC10787024; doi:10.1016/j.gpb.2022.11.002)
Supplement: Supplementary Table S9 — Summary statistics of PRs identified in the genome of oil palm, date palm, coconut, and banana [file mmc9.xlsx]

## Sheet: Table S9
Table S9 Summary statistics of PRs identified in the genome of oil palm, date palm, coconut, and banana
Group	Oil palm	Date palm	Coconut	Banana
PR1	21	3	13	15
PR2	89	49	50	66
PR3	14	16	12	18
PR4	2	1	2	4
PR5	41	34	31	42
PR6	1	2	3	3
PR7	102	40	75	79
PR8	14	8	9	15
PR9	102	66	74	117
PR10	12	3	12	7
PR11	3	8	3	4
PR12	3	2	1	5
PR14	12	9	11	14
PR15	11	13	11	6
PR16	71	55	24	28
PR17	7	10	8	4
Note: PRs, pathogenesis-related proteins.
