# Supplementary material for: A Chromosome-level Reference Genome of African Oil Palm Provides Insights into Its Divergence and Stress Adaptation
Source: Genomics Proteomics Bioinformatics. 2022 Nov 24;21(3):440–54. doi: 10.1016/j.gpb.2022.11.002 (PMC10787024; doi:10.1016/j.gpb.2022.11.002)
Supplement: Supplementary Table S10 — Root samples of African oil palm at 3, 7, and 11 days post infection with Ganoderma boninense and negative controls [file mmc10.xlsx]

## Sheet: Table S10
Table S10 Root samples of African oil palm at 3, 7, and 11 days post infection with Ganoderma boninense and negative controls
Samples	Reads	Length	Uniquely mapped	Unmapped
Control Repeat 1	57903169	2×100	0.9586	0.0001
Control Repeat 2	55926207	2×100	0.9521	0.0001
D3 Repeat 1	58018266	2×100	0.9438	0.0002
D3 Repeat 2	52783313	2×100	0.9479	0.0001
D7 Repeat 1	47751993	2×100	0.9564	0.0001
D7 Repeat 2	51290369	2×100	0.9501	0.0001
D11 Repeat 1	48167107	2×100	0.9519	0.0001
D11 Repeat 2	47512806	2×100	0.9541	0.0002
Note: D3, 3 days post infection with Ganoderma boninense; D7, 7 days post infection with Ganoderma boninense; D11, 11 days post infection with Ganoderma boninense.
