# Supplementary material for: A Chromosome-level Reference Genome of African Oil Palm Provides Insights into Its Divergence and Stress Adaptation
Source: Genomics Proteomics Bioinformatics. 2022 Nov 24;21(3):440–54. doi: 10.1016/j.gpb.2022.11.002 (PMC10787024; doi:10.1016/j.gpb.2022.11.002)
Supplement: Supplementary Table S11 — Differentially expressed PRs from different families at 3, 7, and 11 days post infection with Ganoderma boninense [file mmc11.xlsx]

## Sheet: Table S11
Table S11 Differentially expressed PRs from different families at 3, 7, and 11 days post infection with Ganoderma boninense
Gene	log2(fold change)	P value	Days post infection	Group
Egu014500	7.15	1.07e-14	D3	PR6
Egu019905	−2.81	3.46e-14	D3	PR2
Egu010645	−11.35	1.49e-13	D3	PR7
Egu023309	−4.42	4.85e-13	D3	PR3
Egu016983	−6.72	2.18e-12	D3	PR15
Egu031923	4.59	3.77e-10	D3	PR9
Egu029351	9.37	1.92e-09	D3	PR10
Egu023113	−2.31	7.6e-09	D3	PR16
Egu012568	4.08	2.87e-08	D3	PR9
Egu020706	3.43	7.94e-08	D3	PR8
Egu012899	1.87	1.92e-07	D3	PR10
Egu000792	−3.51	3.08e-07	D3	PR11
Egu011919	−8.44	3.68e-07	D3	PR8
Egu009835	−8.07	4.85e-07	D3	PR16
Egu011221	−8.04	5.24e-07	D3	PR7
Egu023245	2.82	5.49e-07	D3	PR9
Egu010644	−8.4	6.1e-07	D3	PR7
Egu029356	8.01	8.62e-07	D3	PR10
Egu004503	3.61	1.05e-06	D3	PR16
Egu020710	−8.03	1.11e-06	D3	PR8
Egu016982	−7.81	1.41e-06	D3	PR16
Egu031131	−7.98	2.09e-06	D3	PR15
Egu003966	3.29	3.24e-06	D3	PR5
Egu011917	−7.72	3.34e-06	D3	PR8
Egu023131	−2.33	5.15e-06	D3	PR3
Egu016981	−7.32	1.34e-05	D3	PR15
Egu028387	−1.54	1.51e-05	D3	PR12
Egu004510	3.08	2e-05	D3	PR16
Egu029354	7.17	2.31e-05	D3	PR10
Egu020709	3.45	3.9e-05	D3	PR8
Egu004506	5.08	5.64e-05	D3	PR16
Egu012566	−1.57	5.72e-05	D3	PR9
Egu010784	−1.79	6.74e-05	D3	PR9
Egu004507	6.94	6.89e-05	D3	PR16
Egu030490	3.07	7.47e-05	D3	PR3
Egu007256	2.88	0.000101645	D3	PR4
Egu000277	4.33	0.000117389	D3	PR10
Egu020211	3.59	0.000161602	D3	PR16
Egu029353	6.47	0.000306587	D3	PR10
Egu020214	2.54	0.000559705	D3	PR16
Egu010782	4.04	0.000831035	D3	PR9
Egu016484	−6.3	0.000915457	D3	PR7
Egu011218	−6.19	0.00186727	D3	PR7
Egu028137	2.7	0.00201895	D3	PR5
Egu000414	−1.15	0.00211794	D3	PR9
Egu010643	−8.48	0.00218563	D3	PR7
Egu009905	−1.28	0.00226886	D3	PR5
Egu001841	1.79	0.00236738	D3	PR9
Egu020210	2.21	0.00292821	D3	PR16
Egu027384	−1.22	0.00300663	D3	PR5
Egu027378	−1.3	0.00405437	D3	PR5
Egu004500	1.98	0.00520735	D3	PR16
Egu013180	3.89	0.00581473	D3	PR2
Egu030393	−1.19	0.00593952	D3	PR16
Egu004514	3.23	0.00668528	D3	PR16
Egu021965	1.94	0.00813295	D3	PR1
Egu028135	1.2	0.00835569	D3	PR5
Egu017203	1.85	0.00868748	D3	PR9
Egu003964	3.73	0.00909008	D3	PR5
Egu023113	−3.18	1.51e-17	D7	PR16
Egu023309	−4.34	3.01e-11	D7	PR3
Egu029351	9.4	8.42e-09	D7	PR10
Egu019905	−2.6	9.21e-07	D7	PR2
Egu014500	5.37	1.94e-06	D7	PR6
Egu000792	−3.19	2.01e-06	D7	PR11
Egu029356	8.02	4.66e-06	D7	PR10
Egu009905	−2.04	5.74e-06	D7	PR5
Egu026189	−2.18	5.74e-06	D7	PR9
Egu004503	3.44	9.33e-06	D7	PR16
Egu023131	−2.37	1.01e-05	D7	PR3
Egu000607	3.59	1.1e-05	D7	PR1
Egu020211	3.88	2.3e-05	D7	PR16
Egu011221	−4.28	2.64e-05	D7	PR7
Egu010643	−5.46	2.87e-05	D7	PR7
Egu023112	2.01	3.86e-05	D7	PR16
Egu029353	7.1	5.95e-05	D7	PR10
Egu031923	3.6	9.61e-05	D7	PR9
Egu020710	−4.26	0.000108608	D7	PR8
Egu012900	−3.29	0.000110231	D7	PR10
Egu029354	7.02	0.000130306	D7	PR10
Egu027383	−1.44	0.000247787	D7	PR5
Egu020214	2.7	0.000251609	D7	PR16
Egu022670	−2.29	0.000385041	D7	PR9
Egu011919	−3.83	0.000590732	D7	PR8
Egu012568	2.8	0.000796828	D7	PR9
Egu030490	2.76	0.000939762	D7	PR3
Egu004506	4.71	0.000944903	D7	PR16
Egu030393	−1.41	0.0011337	D7	PR16
Egu000414	−1.76	0.00118873	D7	PR9
Egu011444	−1.2	0.00119305	D7	PR17
Egu027378	−1.51	0.00124972	D7	PR5
Egu012899	1.27	0.00145715	D7	PR10
Egu012901	−3.23	0.00176409	D7	PR10
Egu012566	−1.33	0.00188145	D7	PR9
Egu000277	3.85	0.00243884	D7	PR10
Egu010644	−3.5	0.00275983	D7	PR7
Egu004507	5.84	0.00291741	D7	PR16
Egu020213	2.19	0.00320571	D7	PR16
Egu009229	−4.11	0.00329267	D7	PR8
Egu004510	2.17	0.00397538	D7	PR16
Egu009835	−3.05	0.00405677	D7	PR16
Egu023174	2.11	0.00602087	D7	PR9
Egu027377	−2.71	0.00821336	D7	PR5
Egu013191	2.68	0.00833279	D7	PR2
Egu002444	−1.1	0.00835886	D7	PR9
Egu003966	2.28	0.00942235	D7	PR5
Egu010645	−11.23	1.77e-13	D11	PR7
Egu016983	−5.01	6.62e-13	D11	PR15
Egu005457	2.06	7.32e-09	D11	PR9
Egu011919	−8.32	4.02e-07	D11	PR8
Egu010644	−8.28	6.03e-07	D11	PR7
Egu009835	−7.95	8.72e-07	D11	PR16
Egu012899	1.85	9.34e-07	D11	PR10
Egu020710	−7.91	1.55e-06	D11	PR8
Egu031131	−7.87	2.51e-06	D11	PR15
Egu016982	−7.7	2.59e-06	D11	PR16
Egu011221	−4.9	7.13e-06	D11	PR7
Egu004130	2.23	7.23e-06	D11	PR1
Egu010786	1.83	8.58e-06	D11	PR9
Egu019905	−1.68	1.18e-05	D11	PR2
Egu023309	−2.25	1.89e-05	D11	PR3
Egu016981	−7.21	2.29e-05	D11	PR15
Egu012898	1.56	4.45e-05	D11	PR10
Egu000792	−2.45	0.000124487	D11	PR11
Egu005456	2.17	0.000221722	D11	PR9
Egu023245	2.65	0.000511412	D11	PR9
Egu010785	1.47	0.000602665	D11	PR9
Egu022670	−1.88	0.000824101	D11	PR9
Egu011917	−9.04	0.000847993	D11	PR8
Egu016484	−6.19	0.00129214	D11	PR7
Egu004122	1.59	0.00146784	D11	PR1
Egu000277	3.9	0.00173939	D11	PR10
Egu011218	−6.07	0.0022917	D11	PR7
Egu002845	1.16	0.00245243	D11	PR9
Egu010643	−8.37	0.00249433	D11	PR7
Egu015341	1.22	0.00259318	D11	PR16
Egu004120	1.47	0.00271464	D11	PR1
Egu028135	−1.44	0.00284006	D11	PR5
Egu023174	2.24	0.00503548	D11	PR9
Egu009229	−3.58	0.00508775	D11	PR8
Egu010784	−1.28	0.00532998	D11	PR9
Egu029351	5.66	0.00549071	D11	PR10
Egu018674	1.9	0.00587736	D11	PR9
Egu004503	1.93	0.00699741	D11	PR16
Egu026189	−1.18	0.00932213	D11	PR9
