# Supplementary material for: A Chromosome-level Reference Genome of African Oil Palm Provides Insights into Its Divergence and Stress Adaptation
Source: Genomics Proteomics Bioinformatics. 2022 Nov 24;21(3):440–54. doi: 10.1016/j.gpb.2022.11.002 (PMC10787024; doi:10.1016/j.gpb.2022.11.002)
Supplement: Supplementary Table S12 — African oil palm trees used for whole-genome resequencing and the sequencing coverage, sample location, and date for each tree [file mmc12.xlsx]

## Sheet: Table S12
Table S12 African oil palm trees used for whole-genome resequencing and the sequencing coverage, sample location, and date for each tree
Sample	Reads coverage	Origin	Date
Ivory_coast_1	4.8	Ivory Coast	2013
Ivory_coast_2	5.9	Ivory Coast	2013
Ivory_coast_3	5.2	Ivory Coast	2013
Ivory_coast_4	4.7	Ivory Coast	2013
Ivory_coast_5	5.6	Ivory Coast	2013
Ivory_coast_6	5.1	Ivory Coast	2013
Ghana_1	4.8	Ghana	2013
Ghana_2	4.3	Ghana	2013
Ghana_3	4.7	Ghana	2013
Ghana_4	5.6	Ghana	2013
Nigeria_1	6	Nigeria	2013
Nigeria_2	6.2	Nigeria	2013
Nigeria_3	6.6	Nigeria	2013
Cameroon_1	5.5	Cameroon	2015
Cameroon_2	6	Cameroon	2015
Cameroon_3	5.6	Cameroon	2015
Cameroon_4	5.7	Cameroon	2015
Cameroon_5	6.3	Cameroon	2015
Cameroon_6	4.6	Cameroon	2015
Cameroon_7	5.6	Cameroon	2015
Cameroon_8	5.2	Cameroon	2015
Cameroon_9	5.5	Cameroon	2015
Cameroon_10	5.9	Cameroon	2015
Cameroon_11	10.7	Cameroon	2015
Cameroon_12	12.2	Cameroon	2015
Cameroon_13	5.6	Cameroon	2015
Cameroon_14	6.4	Cameroon	2015
Cameroon_15	5.4	Cameroon	2015
Cameroon_16	5.3	Cameroon	2015
Cameroon_17	6	Cameroon	2015
Cameroon_18	5.8	Cameroon	2015
Cameroon_19	6.9	Cameroon	2015
Angola_1	6.1	Angola	2015
Angola_2	5.7	Angola	2015
Angola_3	5.2	Angola	2015
Angola_4	5.8	Angola	2015
Angola_5	6.2	Angola	2015
Angola_6	5.6	Angola	2015
Angola_7	7.8	Angola	2015
Angola_8	5.9	Angola	2015
Angola_9	5.4	Angola	2015
Angola_10	5.6	Angola	2015
Angola_11	7.3	Angola	2015
Angola_12	6.8	Angola	2015
Angola_13	7	Angola	2015
Angola_14	7.8	Angola	2015
Angola_15	9.1	Angola	2015
Angola_16	9.5	Angola	2015
Angola_17	7.2	Angola	2015
Angola_18	7.1	Angola	2015
Indonesia_1	7	Indonesia	2015
Indonesia_2	11.5	Indonesia	2015
Indonesia_3	6.2	Indonesia	2015
Indonesia_4	8.9	Indonesia	2015
Indonesia_5	8.4	Indonesia	2015
Indonesia_6	7.4	Indonesia	2015
Indonesia_7	8.6	Indonesia	2015
Indonesia_8	6.2	Indonesia	2015
Malaysia_1	7.4	Malaysia	2015
Malaysia_2	6.4	Malaysia	2015
Malaysia_3	6	Malaysia	2015
Malaysia_4	6.7	Malaysia	2015
Malaysia_5	6.9	Malaysia	2015
Malaysia_6	6.9	Malaysia	2015
Malaysia_7	6.4	Malaysia	2015
Malaysia_8	6.9	Malaysia	2015
Malaysia_9	5.9	Malaysia	2015
Malaysia_10	5.3	Malaysia	2015
Singapore_1	8	Singapore	2015
Singapore_2	5	Singapore	2015
Singapore_3	7.1	Singapore	2015
Singapore_4	6.1	Singapore	2015
