# Supplementary material for: A Chromosome-level Reference Genome of African Oil Palm Provides Insights into Its Divergence and Stress Adaptation
Source: Genomics Proteomics Bioinformatics. 2022 Nov 24;21(3):440–54. doi: 10.1016/j.gpb.2022.11.002 (PMC10787024; doi:10.1016/j.gpb.2022.11.002)
Supplement: Supplementary Table S13 — Pairwise FST of seven African oil palm samples, based on whole genome resequencing [file mmc13.xlsx]

## Sheet: Table S13
Table S13 Pairwise FST of seven African oil palm samples, based on whole genome resequencing
	Ivory_coast	Ghana	Nigeria	Cameroon	Angola	Malaysia	Indonesia
Ivory Coast	0
Ghana	0.1885	0
Nigeria	0.1709	0.0799	0
Cameroon	0.1115	0.0709	0.0403	0
Angola	0.1075	0.0656	0.0399	0.017	0
Malaysia	0.1347	0.1194	0.0988	0.0626	0.055	0
Indonesia	0.1975	0.195	0.1746	0.1229	0.1156	0.0729	0
Note: FST, pairwise differentiation.
