# Supplementary material for: A Chromosome-level Reference Genome of African Oil Palm Provides Insights into Its Divergence and Stress Adaptation
Source: Genomics Proteomics Bioinformatics. 2022 Nov 24;21(3):440–54. doi: 10.1016/j.gpb.2022.11.002 (PMC10787024; doi:10.1016/j.gpb.2022.11.002)
Supplement: Supplementary Table S14 — Genes identified under putative selection in the oil palm genome [file mmc14.xlsx]

## Sheet: Table S14
Table S14 Genes identified under putative selection in the oil palm genome
Gene_ID	Gene name
Egu009401	(6-4)DNA photolyase
Egu009392	26S proteasome regulatory subunit 8 homolog A
Egu003321	36.4 4 kDa proline-rich protein
Egu027744	3-hydroxyisobutyryl-CoA hydrolase-like protein 2
Egu024756	40S ribosomal protein S2-2
Egu001226	4-coumarate--CoA ligase 2
Egu013852	50S ribosomal protein L17
Egu017862	60S ribosomal protein L7-2
Egu009421	ABC transporter C family member 3
Egu009422	ABC transporter C family member 3
Egu009423	ABC transporter C family member 3
Egu014010	abscisic acid receptor PYL4
Egu002542	actin-101
Egu009406	acyl-protein thioesterase 2
Egu009432	adenine nucleotide transporter BT1
Egu013960	ADP,ATP carrier protein ER-ANT1
Egu013962	alpha-ketoglutarate-dependent dioxygenase abh1
Egu027821	anaphase-promoting complex subunit 8
Egu028037	ATP phosphoribosyltransferase
Egu002545	autophagy-related protein 13b
Egu014043	basic leucine zipper 9
Egu027746	beta-fructofuranosidase 1
Egu027743	beta-ureidopropionase
Egu013851	bifunctional bis(5'-adenosyl)-triphosphatase/adenylylsulfatase FHIT
Egu009396	boron transporter 4
Egu013956	BTB/POZ domain-containing protein At1g01640
Egu027950	BTB/POZ domain-containing protein At1g63850
Egu009382	caffeoylshikimate esterase
Egu013704	calcium-dependent protein kinase 2
Egu002824	cation/H(+) antiporter 15
Egu013838	cation/H(+) antiporter 15
Egu013837	cation/H(+) antiporter 15
Egu013988	cation/H(+) antiporter 15
Egu003322	CCR4-NOT transcription complex subunit 10
Egu001352	chaperone protein dnaJ 16
Egu009436	chaperone protein dnaJ 49
Egu024744	chloride channel protein CLC-d
Egu002740	coiled-coil domain-containing protein 22
Egu013823	craniofacial development protein 1
Egu009407	CRC domain-containing protein TSO1
Egu002543	cytochrome b-c1 complex subunit 6
Egu009404	cytochrome c oxidase subunit 5b-2
Egu009400	cytochrome P450 734A6
Egu014004	dehydration-responsive element-binding protein 2B
Egu001405	DExH-box ATP-dependent RNA helicase DExH15
Egu013822	dihydrolipoyllysine-residue acetyltransferase component 1
Egu002413	dihydrolipoyllysine-residue acetyltransferase component 5
Egu027828	dof zinc finger protein 1
Egu011353	DUF724 domain-containing protein 3
Egu011348	E3 ubiquitin-protein ligase RMA1H1
Egu009411	early nodulin-93
Egu009434	EG45-like domain containing protein
Egu009435	EG45-like domain containing protein
Egu003325	ESCRT-related protein CHMP1B
Egu013840	ethanolamine-phosphate cytidylyltransferase
Egu002728	ethylene-responsive transcription factor 3
Egu014002	exocyst complex component EXO70B1
Egu009428	F-box/kelch-repeat protein At1g55270
Egu030543	F-box/kelch-repeat protein At5g42350
Egu013983	F-box/LRR-repeat protein 3
Egu001357	ferredoxin-thioredoxin reductase catalytic chain
Egu014023	ferritin-4
Egu002492	filament-like plant protein 3
Egu013702	flavonoid 3',5'-hydroxylase 1
Egu017864	GATA transcription factor 17
Egu002742	GBF-interacting protein 1
Egu009375	GDP-fucose transporter 1
Egu014003	GDSL esterase/lipase At2g31550
Egu009470	glucan endo-1,3-beta-glucosidase 14
Egu030547	glutathione S-transferase F12
Egu009399	GTP-binding nuclear protein Ran1B
Egu011351	heat stress transcription factor B-4b
Egu013982	heavy metal-associated isoprenylated plant protein 33
Egu012897	heavy metal-associated isoprenylated plant protein 5
Egu001220	histone H4
Egu001223	histone H4
Egu027951	homeobox protein BEL1 homolog
Egu002726	kinesin-like protein KIN-14F
Egu002366	leucine-rich repeat receptor-like serine/threonine-protein kinase BAM1
Egu002412	leucine-rich repeat receptor-like tyrosine-protein kinase PXC3
Egu016216	LOB domain-containing protein 1
Egu014019	LOB domain-containing protein 12
Egu004561	LOB domain-containing protein 36
Egu031211	LOB domain-containing protein 38
Egu013070	lysine-specific demethylase JMJ25
Egu013071	lysine-specific demethylase JMJ25
Egu002363	MACPF domain-containing protein At4g24290
Egu017863	mannosyl-oligosaccharide 1,2-alpha-mannosidase MNS1
Egu028179	mediator of RNA polymerase II transcription subunit 36a
Egu013069	mitochondrial thiamine diphosphate carrier 2
Egu011352	monothiol glutaredoxin-S11
Egu009408	monothiol glutaredoxin-S4
Egu013814	NAC domain-containing protein 68
Egu009416	NADH-cytochrome b5 reductase
Egu001356	ncharacterized protein LOC105039148
Egu002724	NDR1/HIN1-like protein 6
Egu002741	nucleotide-sugar uncharacterized transporter 2
Egu027827	ORM1-like protein 3
Egu027825	pentatricopeptide repeat-containing protein At2g13600
Egu011349	pentatricopeptide repeat-containing protein At2g20710
Egu013815	pentatricopeptide repeat-containing protein At5g15010
Egu013953	peroxidase 4
Egu001351	peroxidase 63
Egu024759	photosystem II 5 kDa protein
Egu030546	phytoene synthase 2
Egu027820	plant UBX domain-containing protein 10
Egu009374	plastidic ATP/ADP-transporter
Egu024757	polygalacturonase
Egu012894	pre-mRNA-splicing factor 38
Egu011350	pre-mRNA-splicing factor CWC22 homolog
Egu009395	probable 1-deoxy-D-xylulose-5-phosphate synthase
Egu013818	probable apyrase 2
Egu013819	probable apyrase 2
Egu013817	probable apyrase 2
Egu013816	probable apyrase 2
Egu009424	probable cellulose synthase A catalytic subunit 1
Egu024758	probable cellulose synthase A catalytic subunit 8
Egu013917	probable chalcone--flavonone isomerase 3
Egu024765	probable cytokinin riboside 5'-monophosphate phosphoribohydrolase LOG6
Egu016210	probable DNA helicase MCM8
Egu003326	probable galactinol--sucrose galactosyltransferase 6
Egu009390	probable histone H2A variant 3
Egu003319	probable inactive ATP-dependent zinc metalloprotease FTSHI 2
Egu013986	probable inactive receptor kinase At1g48480
Egu011045	probable inorganic phosphate transporter 1-3
Egu011044	probable inorganic phosphate transporter 1-8
Egu013908	probable LRR receptor-like serine/threonine-protein kinase IRK
Egu013907	probable methionine--tRNA ligase
Egu013821	probable NOT transcription complex subunit VIP2
Egu009415	probable prolyl 4-hydroxylase 6
Egu013987	probable protein phosphatase 2C 73
Egu013916	probable serine/threonine-protein kinase PBL1
Egu013843	probable serine/threonine-protein kinase PBL8
Egu013981	probable staphylococcal-like nuclease CAN1
Egu027742	probable trehalose-phosphate phosphatase F
Egu013903	probable WRKY transcription factor 70
Egu012895	probable xyloglucan 6-xylosyltransferase 1
Egu002364	prohibitin-1
Egu024746	protein AUXIN RESPONSE 4
Egu014005	protein DETOXIFICATION 44
Egu009377	protein FAR1-RELATED SEQUENCE 5
Egu013906	protein FATTY ACID EXPORT 3
Egu014020	protein FLC EXPRESSOR
Egu016089	protein GRAVITROPIC IN THE LIGHT 1
Egu009410	protein kinase PINOID 2
Egu030544	protein LOW PSII ACCUMULATION 3
Egu013850	protein LURP-one-related 5
Egu004558	protein misato homolog 1
Egu013824	protein MOR1
Egu013958	protein NUCLEAR FUSION DEFECTIVE 4
Egu013959	protein NUCLEAR FUSION DEFECTIVE 4
Egu009418	protein OVEREXPRESSOR OF CATIONIC PEROXIDASE 3
Egu014011	protein trichome birefringence
Egu014007	protein trichome birefringence
Egu014008	protein trichome birefringence
Egu014009	protein trichome birefringence
Egu014015	protein trichome birefringence
Egu001353	putative DNA glycosylase At3g47830
Egu009467	putative L-ascorbate peroxidase 6
Egu013980	putative pentatricopeptide repeat-containing protein At3g08820
Egu002016	putative receptor-like protein kinase At4g00960
Egu002362	regulator of nonsense transcripts UPF3
Egu009433	ribosome biogenesis regulatory protein homolog
Egu013918	RING-H2 finger protein ATL74
Egu002544	RING-H2 finger protein ATL78
Egu013961	RNA-directed DNA methylation 4
Egu013841	rubisco accumulation factor 1
Egu014041	SAM50-like protein SPAC17C9.06
Egu013979	SCAR-like protein 1
Egu002452	serine hydroxymethyltransferase 7
Egu009391	serine-threonine kinase receptor-associated protein
Egu014006	shewanella-like protein phosphatase 1
Egu030545	SNF1-related protein kinase catalytic subunit alpha KIN10
Egu024745	sugar transport protein MST4
Egu002015	superoxide dismutase
Egu028035	synaptotagmin-4
Egu009412	TATA-binding protein-associated factor 2N
Egu013915	taxadiene 5-alpha hydroxylase
Egu013914	taxane 13-alpha-hydroxylase
Egu011347	thioredoxin M1
Egu017865	transcription factor bHLH35
Egu002365	transcription factor GTE6
Egu009420	transcription factor HY5
Egu013703	transcription factor TGA2.3
Egu014021	transcription initiation factor TFIID subunit 15b
Egu016087	transcription repressor OFP3
Egu011046	transketolase
Egu017866	ubiquitin-conjugating enzyme E2 22
Egu016090	U-box domain-containing protein 16
Egu001354	U-box domain-containing protein 41
Egu013911	U-box domain-containing protein 62
Egu009387	UDP-glycosyltransferase 73C6
Egu009384	UDP-glycosyltransferase 73D1
Egu009385	UDP-glycosyltransferase 73D1
Egu009386	UDP-glycosyltransferase 73E1
Egu009388	UDP-glycosyltransferase 73E1
Egu028176	uncharacterized acetyltransferase At3g50280
Egu002725	uncharacterized membrane protein At3g27390
Egu009419	uncharacterized protein At1g15400
Egu009431	uncharacterized protein At2g34160
Egu013847	uncharacterized protein LOC103717900
Egu013848	uncharacterized protein LOC103717900
Egu013845	uncharacterized protein LOC103717900
Egu009468	uncharacterized protein LOC105033984
Egu009469	uncharacterized protein LOC105033984
Egu013985	uncharacterized protein LOC105035800
Egu012930	uncharacterized protein LOC105036977
Egu002490	uncharacterized protein LOC105038389
Egu002451	uncharacterized protein LOC105038420
Egu001225	uncharacterized protein LOC105039260
Egu001224	uncharacterized protein LOC105039261
Egu001222	uncharacterized protein LOC105039263
Egu009429	uncharacterized protein LOC105040173
Egu009426	uncharacterized protein LOC105040175
Egu009425	uncharacterized protein LOC105040176
Egu009398	uncharacterized protein LOC105040204
Egu009397	uncharacterized protein LOC105040205
Egu009409	uncharacterized protein LOC105040219
Egu009405	uncharacterized protein LOC105040220
Egu009381	uncharacterized protein LOC105040225
Egu009379	uncharacterized protein LOC105040226
Egu009378	uncharacterized protein LOC105040335
Egu011987	uncharacterized protein LOC105042514
Egu027745	uncharacterized protein LOC105043596
Egu009402	uncharacterized protein LOC105043629
Egu014042	uncharacterized protein LOC105045864
Egu014022	uncharacterized protein LOC105045884
Egu013978	uncharacterized protein LOC105045921
Egu013977	uncharacterized protein LOC105045923
Egu013957	uncharacterized protein LOC105045938
Egu013910	uncharacterized protein LOC105045986
Egu013909	uncharacterized protein LOC105045987
Egu013844	uncharacterized protein LOC105046047
Egu009383	uncharacterized protein LOC105047855
Egu016088	uncharacterized protein LOC105052279
Egu027822	uncharacterized protein LOC105054104
Egu027952	uncharacterized protein LOC105054224
Egu028038	uncharacterized protein LOC105054295
Egu027830	uncharacterized protein LOC105054358
Egu027831	uncharacterized protein LOC105054358
Egu027325	uncharacterized protein LOC105054423
Egu027823	uncharacterized protein LOC105054620
Egu012931	uncharacterized protein LOC105057411
Egu030548	uncharacterized protein LOC105058895
Egu009427	uncharacterized protein LOC109505685
Egu013842	uncharacterized protein LOC109505919
Egu001221	Unknown protein
Egu001406	Unknown protein
Egu002411	Unknown protein
Egu002491	Unknown protein
Egu002541	Unknown protein
Egu002729	Unknown protein
Egu002821	Unknown protein
Egu002822	Unknown protein
Egu002823	Unknown protein
Egu003323	Unknown protein
Egu003324	Unknown protein
Egu004522	Unknown protein
Egu004559	Unknown protein
Egu004560	Unknown protein
Egu009380	Unknown protein
Egu009389	Unknown protein
Egu009393	Unknown protein
Egu009394	Unknown protein
Egu009403	Unknown protein
Egu009413	Unknown protein
Egu009430	Unknown protein
Egu009463	Unknown protein
Egu009464	Unknown protein
Egu009465	Unknown protein
Egu009466	Unknown protein
Egu012932	Unknown protein
Egu013846	Unknown protein
Egu013849	Unknown protein
Egu013913	Unknown protein
Egu013954	Unknown protein
Egu013955	Unknown protein
Egu014013	Unknown protein
Egu014024	Unknown protein
Egu014040	Unknown protein
Egu014044	Unknown protein
Egu016220	Unknown protein
Egu016896	Unknown protein
Egu019785	Unknown protein
Egu024764	Unknown protein
Egu024781	Unknown protein
Egu027829	Unknown protein
Egu028178	Unknown protein
Egu031209	Unknown protein
Egu031210	Unknown protein
Egu028177	UPF0496 protein 3
Egu002546	vacuolar iron transporter homolog 1
Egu002727	vacuolar protein sorting-associated protein 32 homolog 2
Egu013839	vacuolar protein sorting-associated protein 32 homolog 2
Egu013905	vacuolar-sorting receptor 1
Egu002540	VAMP-like protein YKT61
Egu003320	vesicle-associated membrane protein 711
Egu013912	vicilin-like seed storage protein At2g28490
Egu028036	V-type proton ATPase subunit a3
Egu009376	V-type proton ATPase subunit c1
Egu012896	WD repeat-containing protein 43
Egu013904	WRKY DNA-binding transcription factor 70
Egu013984	WRKY transcription factor WRKY24
Egu027824	ycf20-like protein
Egu027826	ylmG homolog protein 1-2
Egu001355	zinc finger AN1 domain-containing stress-associated protein 12
Egu009417	zinc finger CCCH domain-containing protein 34
Egu009414	zinc finger CCCH domain-containing protein 39
Egu013820	zinc finger CCCH domain-containing protein 53
Egu001227	zinc finger protein 4
Egu012929	zinc finger protein 6
Egu014012	zinc transporter 8
Egu014016	zinc transporter 8
Egu014017	zinc transporter 8
Egu014014	zinc transporter 8
Egu014018	zinc transporter 8
Egu002450	zinc-finger homeodomain protein 2
