# Supplementary material for: A Chromosome-level Reference Genome of African Oil Palm Provides Insights into Its Divergence and Stress Adaptation
Source: Genomics Proteomics Bioinformatics. 2022 Nov 24;21(3):440–54. doi: 10.1016/j.gpb.2022.11.002 (PMC10787024; doi:10.1016/j.gpb.2022.11.002)
Supplement: Supplementary Table S15 — Genes that were identified under putative selection in the genome and to be differentially expressed in transcriptomes of oil palm against drought stress or fungal infection [file mmc15.xlsx]

## Sheet: Table S15
Table S15 Genes that were identified under putative selection in the genome and to be differentially expressed in transcriptomes of oil palm against drought stress or fungal infection
Gene ID	Gene name	Log2 FC	Stress
Egu001226	4-coumarate--CoA ligase 2	−2.2906480254155	Drought stress
Egu002492	filament-like plant protein 3	−2.14301614985612	Drought stress
Egu004561	LOB domain-containing protein 36	2.27533	Drought stress
Egu009382	caffeoylshikimate esterase	−1.82140303542802	Drought stress
Egu009384	UDP-glycosyltransferase 73D1	5.1313	Drought stress
Egu009398	uncharacterized protein LOC105040204	−2.70084075531012	Drought stress
Egu013702	flavonoid 3',5'-hydroxylase 1	−3.20273704056979	Drought stress
Egu013814	NAC domain-containing protein 68	4.06047	Drought stress
Egu013819	probable apyrase 2	−5.88660846606545	Drought stress
Egu013851	bifunctional bis(5'-adenosyl)-triphosphatase/adenylylsulfatase FHIT	−2.39949621492812	Drought stress
Egu013914	taxane 13-alpha-hydroxylase	−4.19919350187179	Drought stress
Egu013918	RING-H2 finger protein ATL74	4.56997	Drought stress
Egu013953	peroxidase 4	−3.05365241963206	Drought stress
Egu013958	protein NUCLEAR FUSION DEFECTIVE 4	3.26077	Drought stress
Egu013959	protein NUCLEAR FUSION DEFECTIVE 4	2.38185	Drought stress
Egu013980	putative pentatricopeptide repeat-containing protein At3g08820	2.2375	Drought stress
Egu013988	cation/H(+) antiporter 15	1.96328	Drought stress
Egu014008	protein trichome birefringence-like 34	−2.25407790098016	Drought stress
Egu014011	protein trichome birefringence-like 33	−2.58266759575738	Drought stress
Egu014020	protein FLC EXPRESSOR	2.5767	Drought stress
Egu016087	transcription repressor OFP3	1.64146	Drought stress
Egu016210	probable DNA helicase MCM8	5.43422	Drought stress
Egu027824	ycf20-like protein	1.89017	Drought stress
Egu001354	U-box domain-containing protein 41	−1.51073893298242	Fungal infection
Egu001355	zinc finger AN1 domain-containing stress-associated protein 12	−1.89190768812424	Fungal infection
Egu009382	caffeoylshikimate esterase	−1.82140303542802	Fungal infection
Egu009386	UDP-glycosyltransferase 73E1	−3.13477502331104	Fungal infection
Egu009405	uncharacterized protein LOC105040220	−6.228789223	Fungal infection
Egu009411	early nodulin-93	−2.064800632	Fungal infection
Egu009419	uncharacterized protein At1g15400	−2.370796622	Fungal infection
Egu009420	transcription factor HY5	−1.770868973	Fungal infection
Egu011044	probable inorganic phosphate transporter 1-8	−0.999806017965606	Fungal infection
Egu013814	NAC domain-containing protein 68	−2.40280167220937	Fungal infection
Egu013816	probable apyrase 2	1.42453	Fungal infection
Egu013817	probable apyrase 2	1.3218	Fungal infection
Egu013914	taxane 13-alpha-hydroxylase	−8.331698958	Fungal infection
Egu013916	probable serine/threonine-protein kinase PBL1	−1.41920763782498	Fungal infection
Egu014010	abscisic acid receptor PYL4	−2.30837685999749	Fungal infection
Egu014023	ferritin-4, chloroplastic	−2.51027406088239	Fungal infection
Egu024765	probable cytokinin riboside 5'-monophosphate phosphoribohydrolase LOG6	2.12355	Fungal infection
Egu027951	homeobox protein BEL1 homolog	−1.517017333	Fungal infection
Egu028035	synaptotagmin-4	−1.191583322	Fungal infection
