# Supplementary material for: A Chromosome-level Reference Genome of African Oil Palm Provides Insights into Its Divergence and Stress Adaptation
Source: Genomics Proteomics Bioinformatics. 2022 Nov 24;21(3):440–54. doi: 10.1016/j.gpb.2022.11.002 (PMC10787024; doi:10.1016/j.gpb.2022.11.002)
Supplement: Supplementary Table S16 — Primers used to amplify and examine the expression of VIRESCENS gene in palms [file mmc16.xlsx]

## Sheet: Table S16
Table S16 Primers used to amplify and examine the expression of VIRESCENS gene in palms
Primers	Sequences (5' to 3')	Application
Palm_VIR_F1	AAGCATCATCGAGACCATGAA	Clone virescens of Christmas and Macarthur palms
Palm_VIR_R1	CCGAAAATTTCTCCCTGTTG	Clone virescens of Christmas and Macarthur palms
Palm_VIR_F3	GCAGGACAGCAAATGACATC	Clone virescens of Christmas and Macarthur palms
Palm_VIR_R3.1	CAAAGCAAGTCATCCCATCC	Clone virescens of Christmas and Macarthur palms
Palm_VIR_F2.1	TATATGGCGAAGGGAAGTGG	Clone virescens of Macarthur palm
Palm_VIR_R2.1	GGACTCTCCATGGCTGTTGT	Clone virescens of Macarthur palm
Palm_VIR_F3.2	CAGAACTGCCGACAATCTCA	Clone virescens of Christmas and Macarthur palms
Palm_VIR_R3.4	GGGACTTCTAGTAGCATTCAAGTTC	Clone virescens of Christmas and Macarthur palms
Palm_VIR_F2.3	GCTCACTGTTCTCTGGTGGA	Clone virescens of Christmas palm
Palm_VIR_R2.3	GGCATCAACACTATGCTTCG	Clone virescens of Christmas palm
Palm_VIR_F1	AAGCATCATCGAGACCATGAA	Clone virescens of golden cane palm
PalmY_R1.1	CGATCTTCTTAGTTTGCTGTTAC	Clone virescens of golden cane palm
PalmY_F3.1	TGAGATCTGAATTTGGTCAATCA	Clone virescens of golden cane palm
Palm_VIR_R3.1	CAAAGCAAGTCATCCCATCC	Clone virescens of golden cane palm
Palm_VIR_F2.2	CTCAGAAGGTGCCGAAAAAG	RT-PCR for viresens
Palm_VIR_R2.2	ACCATTCAGCCAAGCTTCAT	RT-PCR for viresens
Beta_actin_F	GAGAGAGCGTGCTACTCATCTT	RT-PCR for β-actin
Beta_actin_R	CGGAAGTGCTTCTGAGATCC	RT-PCR for β-actin
Note: RT-PCR, reverse transcription polymerase chain reaction.
